# Supplementary material for: Acid Sensing Ion Channel 2a Is Reduced in the Reduced Uterine Perfusion Pressure Mouse Model and Increases Seizure Susceptibility in Pregnant Mice
Source: Cells. 2021 May 8;10(5):1135. doi: 10.3390/cells10051135 (PMC8151496; doi:10.3390/cells10051135)
Supplement: Supplementary file 1 [file cells-10-01135-s001.zip]

Archive with 1 entries (1 files):
- cells-1175142-supplementary.pdf
